# Supplementary material for: Synthesis of Fe-Modified g-C3N4 Nanorod Bunches for the Efficient Photocatalytic Degradation of Oxytetracycline
Source: Materials (Basel). 2024 May 22;17(11):2488. doi: 10.3390/ma17112488 (PMC11172613; doi:10.3390/ma17112488)
Supplement: Supplementary file 1 [file materials-17-02488-s001.zip]

Archive with 1 entries (1 files):
- materials-2969799-supplementary.pdf
